# Supplementary material for: Atmospheric corrosion of metals in industrial city environment
Source: Data Brief. 2015 Mar 4;3:149–54. doi: 10.1016/j.dib.2015.02.017 (PMC4510135; doi:10.1016/j.dib.2015.02.017)
Supplement: Supplementary file 1 — Supplementary Material [file mmc1.zip]

Archive with 1 entries (1 files):
- Supplementary materials.docx
